# Supplementary material for: An efficient parallel DCNN algorithm in big data environment
Source: PeerJ Comput Sci. 2025 May 20;11:e2871. doi: 10.7717/peerj-cs.2871 (PMC12192808; doi:10.7717/peerj-cs.2871)
Supplement: Supplemental Information 1 [file peerj-cs-11-2871-s001.zip]

Archive with 9 entries (3 files):
- PDCNN-MI-master/
- PDCNN-MI-master/intellij-java-google-style.xml
- PDCNN-MI-master/pom.xml
- PDCNN-MI-master/src/
- PDCNN-MI-master/src/main/
- PDCNN-MI-master/src/main/java/
- PDCNN-MI-master/src/main/java/org/
- PDCNN-MI-master/src/main/java/org/deeplearning4j/
- PDCNN-MI-master/src/main/java/org/deeplearning4j/PDCNN_MIComputerVision.java
