# Supplementary material for: An efficient parallel DCNN algorithm in big data environment
Source: PeerJ Comput Sci. 2025 May 20;11:e2871. doi: 10.7717/peerj-cs.2871 (PMC12192808; doi:10.7717/peerj-cs.2871)
Supplement: Supplemental Information 1 [file peerj-cs-11-2871-s001.zip › PDCNN-MI-master/intellij-java-google-style.xml]

<?xml version="1.0" encoding="UTF-8"?>
<code_scheme name="GoogleStyle">
  <option name="OTHER_INDENT_OPTIONS">
    <value>
      <option name="INDENT_SIZE" value="4" />
      <option name="CONTINUATION_INDENT_SIZE" value="4" />
      <option name="TAB_SIZE" value="4" />
      <option name="USE_TAB_CHARACTER" value="false" />
      <option name="SMART_TABS" value="false" />
      <option name="LABEL_INDENT_SIZE" value="0" />
      <option name="LABEL_INDENT_ABSOLUTE" value="false" />
      <option name="USE_RELATIVE_INDENTS" value="false" />
    </value>
  </option>
  <option name="INSERT_INNER_CLASS_IMPORTS" value="true" />
  <option name="CLASS_COUNT_TO_USE_IMPORT_ON_DEMAND" value="999" />
  <option name="NAMES_COUNT_TO_USE_IMPORT_ON_DEMAND" value="999" />
  <option name="PACKAGES_TO_USE_IMPORT_ON_DEMAND">
    <value />
  </option>
  <option name="IMPORT_LAYOUT_TABLE">
    <value>
      <package name="" withSubpackages="true" static="true" />
      <emptyLine />
      <package name="" withSubpackages="true" static="false" />
    </value>
  </option>
  <option name="RIGHT_MARGIN" value="100" />
  <option name="JD_ALIGN_PARAM_COMMENTS" value="false" />
  <option name="JD_ALIGN_EXCEPTION_COMMENTS" value="false" />
  <option name="JD_P_AT_EMPTY_LINES" value="false" />
  <option name="JD_KEEP_EMPTY_PARAMETER" value="false" />
  <option name="JD_KEEP_EMPTY_EXCEPTION" value="false" />
  <option name="JD_KEEP_EMPTY_RETURN" value="false" />
  <option name="KEEP_CONTROL_STATEMENT_IN_ONE_LINE" value="false" />
  <option name="KEEP_BLANK_LINES_BEFORE_RBRACE" value="0" />
  <option name="KEEP_BLANK_LINES_IN_CODE" value="1" />
  <option name="BLANK_LINES_AFTER_CLASS_HEADER" value="0" />
  <option name="ALIGN_MULTILINE_PARAMETERS" value="false" />
  <option name="ALIGN_MULTILINE_FOR" value="false" />
  <option name="CALL_PARAMETERS_WRAP" value="1" />
  <option name="METHOD_PARAMETERS_WRAP" value="1" />
  <option name="EXTENDS_LIST_WRAP" value="1" />
  <option name="THROWS_KEYWORD_WRAP" value="1" />
  <option name="METHOD_CALL_CHAIN_WRAP" value="1" />
  <option name="BINARY_OPERATION_WRAP" value="1" />
  <option name="BINARY_OPERATION_SIGN_ON_NEXT_LINE" value="true" />
  <option name="TERNARY_OPERATION_WRAP" value="1" />
  <option name="TERNARY_OPERATION_SIGNS_ON_NEXT_LINE" value="true" />
  <option name="FOR_STATEMENT_WRAP" value="1" />
  <option name="ARRAY_INITIALIZER_WRAP" value="1" />
  <option name="WRAP_COMMENTS" value="true" />
  <option name="IF_BRACE_FORCE" value="3" />
  <option name="DOWHILE_BRACE_FORCE" value="3" />
  <option name="WHILE_BRACE_FORCE" value="3" />
  <option name="FOR_BRACE_FORCE" value="3" />
  <option name="SPACE_BEFORE_ARRAY_INITIALIZER_LBRACE" value="true" />
  <AndroidXmlCodeStyleSettings>
    <option name="USE_CUSTOM_SETTINGS" value="true" />
    <option name="LAYOUT_SETTINGS">
      <value>
        <option name="INSERT_BLANK_LINE_BEFORE_TAG" value="false" />
      </value>
    </option>
  </AndroidXmlCodeStyleSettings>
  <JSCodeStyleSettings>
    <option name="INDENT_CHAINED_CALLS" value="false" />
  </JSCodeStyleSettings>
  <Python>
    <option name="USE_CONTINUATION_INDENT_FOR_ARGUMENTS" value="true" />
  </Python>
  <TypeScriptCodeStyleSettings>
    <option name="INDENT_CHAINED_CALLS" value="false" />
  </TypeScriptCodeStyleSettings>
  <XML>
    <option name="XML_ALIGN_ATTRIBUTES" value="false" />
    <option name="XML_LEGACY_SETTINGS_IMPORTED" value="true" />
  </XML>
  <codeStyleSettings language="CSS">
    <indentOptions>
      <option name="INDENT_SIZE" value="2" />
      <option name="CONTINUATION_INDENT_SIZE" value="4" />
      <option name="TAB_SIZE" value="2" />
    </indentOptions>
  </codeStyleSettings>
  <codeStyleSettings language="ECMA Script Level 4">
    <option name="KEEP_BLANK_LINES_IN_CODE" value="1" />
    <option name="ALIGN_MULTILINE_PARAMETERS" value="false" />
    <option name="ALIGN_MULTILINE_FOR" value="false" />
    <option name="CALL_PARAMETERS_WRAP" value="1" />
    <option name="METHOD_PARAMETERS_WRAP" value="1" />
    <option name="EXTENDS_LIST_WRAP" value="1" />
    <option name="BINARY_OPERATION_WRAP" value="1" />
    <option name="BINARY_OPERATION_SIGN_ON_NEXT_LINE" value="true" />
    <option name="TERNARY_OPERATION_WRAP" value="1" />
    <option name="TERNARY_OPERATION_SIGNS_ON_NEXT_LINE" value="true" />
    <option name="FOR_STATEMENT_WRAP" value="1" />
    <option name="ARRAY_INITIALIZER_WRAP" value="1" />
    <option name="IF_BRACE_FORCE" value="3" />
    <option name="DOWHILE_BRACE_FORCE" value="3" />
    <option name="WHILE_BRACE_FORCE" value="3" />
    <option name="FOR_BRACE_FORCE" value="3" />
    <option name="PARENT_SETTINGS_INSTALLED" value="true" />
  </codeStyleSettings>
  <codeStyleSettings language="HTML">
    <indentOptions>
      <option name="INDENT_SIZE" value="4" />
      <option name="CONTINUATION_INDENT_SIZE" value="4" />
      <option name="TAB_SIZE" value="4" />
    </indentOptions>
  </codeStyleSettings>
  <codeStyleSettings language="JAVA">
    <option name="KEEP_CONTROL_STATEMENT_IN_ONE_LINE" value="false" />
    <option name="KEEP_BLANK_LINES_IN_CODE" value="1" />
    <option name="BLANK_LINES_AFTER_CLASS_HEADER" value="1" />
    <option name="ALIGN_MULTILINE_PARAMETERS" value="false" />
    <option name="ALIGN_MULTILINE_RESOURCES" value="false" />
    <option name="ALIGN_MULTILINE_FOR" value="false" />
    <option name="CALL_PARAMETERS_WRAP" value="1" />
    <option name="METHOD_PARAMETERS_WRAP" value="1" />
    <option name="EXTENDS_LIST_WRAP" value="1" />
    <option name="THROWS_KEYWORD_WRAP" value="1" />
    <option name="METHOD_CALL_CHAIN_WRAP" value="1" />
    <option name="BINARY_OPERATION_WRAP" value="1" />
    <option name="BINARY_OPERATION_SIGN_ON_NEXT_LINE" value="true" />
    <option name="TERNARY_OPERATION_WRAP" value="1" />
    <option name="TERNARY_OPERATION_SIGNS_ON_NEXT_LINE" value="true" />
    <option name="FOR_STATEMENT_WRAP" value="1" />
    <option name="ARRAY_INITIALIZER_WRAP" value="1" />
    <option name="WRAP_COMMENTS" value="true" />
    <option name="IF_BRACE_FORCE" value="3" />
    <option name="DOWHILE_BRACE_FORCE" value="3" />
    <option name="WHILE_BRACE_FORCE" value="3" />
    <option name="FOR_BRACE_FORCE" value="3" />
    <option name="PARENT_SETTINGS_INSTALLED" value="true" />
    <indentOptions>
      <option name="INDENT_SIZE" value="4" />
      <option name="CONTINUATION_INDENT_SIZE" value="4" />
      <option name="TAB_SIZE" value="4" />
    </indentOptions>
  </codeStyleSettings>
  <codeStyleSettings language="JSON">
    <indentOptions>
      <option name="CONTINUATION_INDENT_SIZE" value="4" />
      <option name="TAB_SIZE" value="4" />
    </indentOptions>
  </codeStyleSettings>
  <codeStyleSettings language="JavaScript">
    <option name="RIGHT_MARGIN" value="80" />
    <option name="KEEP_BLANK_LINES_IN_CODE" value="1" />
    <option name="ALIGN_MULTILINE_PARAMETERS" value="false" />
    <option name="ALIGN_MULTILINE_FOR" value="false" />
    <option name="CALL_PARAMETERS_WRAP" value="1" />
    <option name="METHOD_PARAMETERS_WRAP" value="1" />
    <option name="BINARY_OPERATION_WRAP" value="1" />
    <option name="BINARY_OPERATION_SIGN_ON_NEXT_LINE" value="true" />
    <option name="TERNARY_OPERATION_WRAP" value="1" />
    <option name="TERNARY_OPERATION_SIGNS_ON_NEXT_LINE" value="true" />
    <option name="FOR_STATEMENT_WRAP" value="1" />
    <option name="ARRAY_INITIALIZER_WRAP" value="1" />
    <option name="IF_BRACE_FORCE" value="3" />
    <option name="DOWHILE_BRACE_FORCE" value="3" />
    <option name="WHILE_BRACE_FORCE" value="3" />
    <option name="FOR_BRACE_FORCE" value="3" />
    <option name="PARENT_SETTINGS_INSTALLED" value="true" />
    <indentOptions>
      <option name="INDENT_SIZE" value="2" />
      <option name="TAB_SIZE" value="2" />
    </indentOptions>
  </codeStyleSettings>
  <codeStyleSettings language="PROTO">
    <option name="RIGHT_MARGIN" value="80" />
    <indentOptions>
      <option name="INDENT_SIZE" value="2" />
      <option name="CONTINUATION_INDENT_SIZE" value="2" />
      <option name="TAB_SIZE" value="2" />
    </indentOptions>
  </codeStyleSettings>
  <codeStyleSettings language="protobuf">
    <option name="RIGHT_MARGIN" value="80" />
    <indentOptions>
      <option name="INDENT_SIZE" value="2" />
      <option name="CONTINUATION_INDENT_SIZE" value="2" />
      <option name="TAB_SIZE" value="2" />
    </indentOptions>
  </codeStyleSettings>
  <codeStyleSettings language="Python">
    <option name="KEEP_BLANK_LINES_IN_CODE" value="1" />
    <option name="RIGHT_MARGIN" value="80" />
    <option name="ALIGN_MULTILINE_PARAMETERS" value="false" />
    <option name="PARENT_SETTINGS_INSTALLED" value="true" />
    <indentOptions>
      <option name="INDENT_SIZE" value="2" />
      <option name="CONTINUATION_INDENT_SIZE" value="4" />
      <option name="TAB_SIZE" value="2" />
    </indentOptions>
  </codeStyleSettings>
  <codeStyleSettings language="SASS">
    <indentOptions>
      <option name="CONTINUATION_INDENT_SIZE" value="4" />
      <option name="TAB_SIZE" value="2" />
    </indentOptions>
  </codeStyleSettings>
  <codeStyleSettings language="SCSS">
    <indentOptions>
      <option name="CONTINUATION_INDENT_SIZE" value="4" />
      <option name="TAB_SIZE" value="2" />
    </indentOptions>
  </codeStyleSettings>
  <codeStyleSettings language="TypeScript">
    <indentOptions>
      <option name="INDENT_SIZE" value="2" />
      <option name="TAB_SIZE" value="2" />
    </indentOptions>
  </codeStyleSettings>
  <codeStyleSettings language="XML">
    <indentOptions>
      <option name="INDENT_SIZE" value="2" />
      <option name="CONTINUATION_INDENT_SIZE" value="2" />
      <option name="TAB_SIZE" value="2" />
    </indentOptions>
    <arrangement>
      <rules>
        <section>
          <rule>
            <match>
              <AND>
                <NAME>xmlns:android</NAME>
                <XML_ATTRIBUTE />
                <XML_NAMESPACE>^$</XML_NAMESPACE>
              </AND>
            </match>
          </rule>
        </section>
        <section>
          <rule>
            <match>
              <AND>
                <NAME>xmlns:.*</NAME>
                <XML_ATTRIBUTE />
                <XML_NAMESPACE>^$</XML_NAMESPACE>
              </AND>
            </match>
            <order>BY_NAME</order>
          </rule>
        </section>
        <section>
          <rule>
            <match>
              <AND>
                <NAME>.*:id</NAME>
                <XML_ATTRIBUTE />
                <XML_NAMESPACE>http://schemas.android.com/apk/res/android</XML_NAMESPACE>
              </AND>
            </match>
          </rule>
        </section>
        <section>
          <rule>
            <match>
              <AND>
                <NAME>style</NAME>
                <XML_ATTRIBUTE />
                <XML_NAMESPACE>^$</XML_NAMESPACE>
              </AND>
            </match>
          </rule>
        </section>
        <section>
          <rule>
            <match>
              <AND>
                <NAME>.*</NAME>
                <XML_ATTRIBUTE />
                <XML_NAMESPACE>^$</XML_NAMESPACE>
              </AND>
            </match>
            <order>BY_NAME</order>
          </rule>
        </section>
        <section>
          <rule>
            <match>
              <AND>
                <NAME>.*:.*Style</NAME>
                <XML_ATTRIBUTE />
                <XML_NAMESPACE>http://schemas.android.com/apk/res/android</XML_NAMESPACE>
              </AND>
            </match>
            <order>BY_NAME</order>
          </rule>
        </section>
        <section>
          <rule>
            <match>
              <AND>
                <NAME>.*:layout_width</NAME>
                <XML_ATTRIBUTE />
                <XML_NAMESPACE>http://schemas.android.com/apk/res/android</XML_NAMESPACE>
              </AND>
            </match>
          </rule>
        </section>
        <section>
          <rule>
            <match>
              <AND>
                <NAME>.*:layout_height</NAME>
                <XML_ATTRIBUTE />
                <XML_NAMESPACE>http://schemas.android.com/apk/res/android</XML_NAMESPACE>
              </AND>
            </match>
          </rule>
        </section>
        <section>
          <rule>
            <match>
              <AND>
                <NAME>.*:layout_weight</NAME>
                <XML_ATTRIBUTE />
                <XML_NAMESPACE>http://schemas.android.com/apk/res/android</XML_NAMESPACE>
              </AND>
            </match>
          </rule>
        </section>
        <section>
          <rule>
            <match>
              <AND>
                <NAME>.*:layout_margin</NAME>
                <XML_ATTRIBUTE />
                <XML_NAMESPACE>http://schemas.android.com/apk/res/android</XML_NAMESPACE>
              </AND>
            </match>
          </rule>
        </section>
        <section>
          <rule>
            <match>
              <AND>
                <NAME>.*:layout_marginTop</NAME>
                <XML_ATTRIBUTE />
                <XML_NAMESPACE>http://schemas.android.com/apk/res/android</XML_NAMESPACE>
              </AND>
            </match>
          </rule>
        </section>
        <section>
          <rule>
            <match>
              <AND>
                <NAME>.*:layout_marginBottom</NAME>
                <XML_ATTRIBUTE />
                <XML_NAMESPACE>http://schemas.android.com/apk/res/android</XML_NAMESPACE>
              </AND>
            </match>
          </rule>
        </section>
        <section>
          <rule>
            <match>
              <AND>
                <NAME>.*:layout_marginStart</NAME>
                <XML_ATTRIBUTE />
                <XML_NAMESPACE>http://schemas.android.com/apk/res/android</XML_NAMESPACE>
              </AND>
            </match>
          </rule>
        </section>
        <section>
          <rule>
            <match>
              <AND>
                <NAME>.*:layout_marginEnd</NAME>
                <XML_ATTRIBUTE />
                <XML_NAMESPACE>http://schemas.android.com/apk/res/android</XML_NAMESPACE>
              </AND>
            </match>
          </rule>
        </section>
        <section>
          <rule>
            <match>
              <AND>
                <NAME>.*:layout_marginLeft</NAME>
                <XML_ATTRIBUTE />
                <XML_NAMESPACE>http://schemas.android.com/apk/res/android</XML_NAMESPACE>
              </AND>
            </match>
          </rule>
        </section>
        <section>
          <rule>
            <match>
              <AND>
                <NAME>.*:layout_marginRight</NAME>
                <XML_ATTRIBUTE />
                <XML_NAMESPACE>http://schemas.android.com/apk/res/android</XML_NAMESPACE>
              </AND>
            </match>
          </rule>
        </section>
        <section>
          <rule>
            <match>
              <AND>
                <NAME>.*:layout_.*</NAME>
                <XML_ATTRIBUTE />
                <XML_NAMESPACE>http://schemas.android.com/apk/res/android</XML_NAMESPACE>
              </AND>
            </match>
            <order>BY_NAME</order>
          </rule>
        </section>
        <section>
          <rule>
            <match>
              <AND>
                <NAME>.*:padding</NAME>
                <XML_ATTRIBUTE />
                <XML_NAMESPACE>http://schemas.android.com/apk/res/android</XML_NAMESPACE>
              </AND>
            </match>
          </rule>
        </section>
        <section>
          <rule>
            <match>
              <AND>
                <NAME>.*:paddingTop</NAME>
                <XML_ATTRIBUTE />
                <XML_NAMESPACE>http://schemas.android.com/apk/res/android</XML_NAMESPACE>
              </AND>
            </match>
          </rule>
        </section>
        <section>
          <rule>
            <match>
              <AND>
                <NAME>.*:paddingBottom</NAME>
                <XML_ATTRIBUTE />
                <XML_NAMESPACE>http://schemas.android.com/apk/res/android</XML_NAMESPACE>
              </AND>
            </match>
          </rule>
        </section>
        <section>
          <rule>
            <match>
              <AND>
                <NAME>.*:paddingStart</NAME>
                <XML_ATTRIBUTE />
                <XML_NAMESPACE>http://schemas.android.com/apk/res/android</XML_NAMESPACE>
              </AND>
            </match>
          </rule>
        </section>
        <section>
          <rule>
            <match>
              <AND>
                <NAME>.*:paddingEnd</NAME>
                <XML_ATTRIBUTE />
                <XML_NAMESPACE>http://schemas.android.com/apk/res/android</XML_NAMESPACE>
              </AND>
            </match>
          </rule>
        </section>
        <section>
          <rule>
            <match>
              <AND>
                <NAME>.*:paddingLeft</NAME>
                <XML_ATTRIBUTE />
                <XML_NAMESPACE>http://schemas.android.com/apk/res/android</XML_NAMESPACE>
              </AND>
            </match>
          </rule>
        </section>
        <section>
          <rule>
            <match>
              <AND>
                <NAME>.*:paddingRight</NAME>
                <XML_ATTRIBUTE />
                <XML_NAMESPACE>http://schemas.android.com/apk/res/android</XML_NAMESPACE>
              </AND>
            </match>
          </rule>
        </section>
        <section>
          <rule>
            <match>
              <AND>
                <NAME>.*</NAME>
                <XML_NAMESPACE>http://schemas.android.com/apk/res/android</XML_NAMESPACE>
              </AND>
            </match>
            <order>BY_NAME</order>
          </rule>
        </section>
        <section>
          <rule>
            <match>
              <AND>
                <NAME>.*</NAME>
                <XML_NAMESPACE>http://schemas.android.com/apk/res-auto</XML_NAMESPACE>
              </AND>
            </match>
            <order>BY_NAME</order>
          </rule>
        </section>
        <section>
          <rule>
            <match>
              <AND>
                <NAME>.*</NAME>
                <XML_NAMESPACE>http://schemas.android.com/tools</XML_NAMESPACE>
              </AND>
            </match>
            <order>BY_NAME</order>
          </rule>
        </section>
        <section>
          <rule>
            <match>
              <AND>
                <NAME>.*</NAME>
                <XML_NAMESPACE>.*</XML_NAMESPACE>
              </AND>
            </match>
            <order>BY_NAME</order>
          </rule>
        </section>
      </rules>
    </arrangement>
  </codeStyleSettings>
  <Objective-C>
    <option name="INDENT_NAMESPACE_MEMBERS" value="0" />
    <option name="INDENT_C_STRUCT_MEMBERS" value="2" />
    <option name="INDENT_CLASS_MEMBERS" value="2" />
    <option name="INDENT_VISIBILITY_KEYWORDS" value="1" />
    <option name="INDENT_INSIDE_CODE_BLOCK" value="2" />
    <option name="KEEP_STRUCTURES_IN_ONE_LINE" value="true" />
    <option name="FUNCTION_PARAMETERS_WRAP" value="5" />
    <option name="FUNCTION_CALL_ARGUMENTS_WRAP" value="5" />
    <option name="TEMPLATE_CALL_ARGUMENTS_WRAP" value="5" />
    <option name="TEMPLATE_CALL_ARGUMENTS_ALIGN_MULTILINE" value="true" />
    <option name="ALIGN_INIT_LIST_IN_COLUMNS" value="false" />
    <option name="SPACE_BEFORE_SUPERCLASS_COLON" value="false" />
  </Objective-C>
  <Objective-C-extensions>
    <option name="GENERATE_INSTANCE_VARIABLES_FOR_PROPERTIES" value="ASK" />
    <option name="RELEASE_STYLE" value="IVAR" />
    <option name="TYPE_QUALIFIERS_PLACEMENT" value="BEFORE" />
    <file>
      <option name="com.jetbrains.cidr.lang.util.OCDeclarationKind" value="Import" />
      <option name="com.jetbrains.cidr.lang.util.OCDeclarationKind" value="Macro" />
      <option name="com.jetbrains.cidr.lang.util.OCDeclarationKind" value="Typedef" />
      <option name="com.jetbrains.cidr.lang.util.OCDeclarationKind" value="Enum" />
      <option name="com.jetbrains.cidr.lang.util.OCDeclarationKind" value="Constant" />
      <option name="com.jetbrains.cidr.lang.util.OCDeclarationKind" value="Global" />
      <option name="com.jetbrains.cidr.lang.util.OCDeclarationKind" value="Struct" />
      <option name="com.jetbrains.cidr.lang.util.OCDeclarationKind" value="FunctionPredecl" />
      <option name="com.jetbrains.cidr.lang.util.OCDeclarationKind" value="Function" />
    </file>
    <class>
      <option name="com.jetbrains.cidr.lang.util.OCDeclarationKind" value="Property" />
      <option name="com.jetbrains.cidr.lang.util.OCDeclarationKind" value="Synthesize" />
      <option name="com.jetbrains.cidr.lang.util.OCDeclarationKind" value="InitMethod" />
      <option name="com.jetbrains.cidr.lang.util.OCDeclarationKind" value="StaticMethod" />
      <option name="com.jetbrains.cidr.lang.util.OCDeclarationKind" value="InstanceMethod" />
      <option name="com.jetbrains.cidr.lang.util.OCDeclarationKind" value="DeallocMethod" />
    </class>
    <extensions>
      <pair source="cc" header="h" />
      <pair source="c" header="h" />
    </extensions>
  </Objective-C-extensions>
  <codeStyleSettings language="ObjectiveC">
    <option name="RIGHT_MARGIN" value="80" />
    <option name="KEEP_BLANK_LINES_BEFORE_RBRACE" value="1" />
    <option name="BLANK_LINES_BEFORE_IMPORTS" value="0" />
    <option name="BLANK_LINES_AFTER_IMPORTS" value="0" />
    <option name="BLANK_LINES_AROUND_CLASS" value="0" />
    <option name="BLANK_LINES_AROUND_METHOD" value="0" />
    <option name="BLANK_LINES_AROUND_METHOD_IN_INTERFACE" value="0" />
    <option name="ALIGN_MULTILINE_BINARY_OPERATION" value="false" />
    <option name="BINARY_OPERATION_SIGN_ON_NEXT_LINE" value="true" />
    <option name="FOR_STATEMENT_WRAP" value="1" />
    <option name="ASSIGNMENT_WRAP" value="1" />
    <indentOptions>
      <option name="INDENT_SIZE" value="2" />
      <option name="CONTINUATION_INDENT_SIZE" value="4" />
    </indentOptions>
  </codeStyleSettings>
</code_scheme>
