# Supplementary material for: An efficient parallel DCNN algorithm in big data environment
Source: PeerJ Comput Sci. 2025 May 20;11:e2871. doi: 10.7717/peerj-cs.2871 (PMC12192808; doi:10.7717/peerj-cs.2871)
Supplement: Supplemental Information 1 [file peerj-cs-11-2871-s001.zip › PDCNN-MI-master/pom.xml]

<?xml version="1.0" encoding="UTF-8"?>
<project xmlns="http://maven.apache.org/POM/4.0.0"
         xmlns:xsi="http://www.w3.org/2001/XMLSchema-instance"
         xsi:schemaLocation="http://maven.apache.org/POM/4.0.0 http://maven.apache.org/xsd/maven-4.0.0.xsd">
    <modelVersion>4.0.0</modelVersion>
    <groupId>org.deeplearning4j</groupId>
    <artifactId>dl4jGAN</artifactId>
    <version>1.0</version>
    <properties>
        <nd4j.backend>nd4j-cuda-10.2-platform</nd4j.backend>
        <project.build.sourceEncoding>UTF-8</project.build.sourceEncoding>
        <shadedClassifier>bin</shadedClassifier>
        <dl4j.version>1.0.0-beta3</dl4j.version>
        <nd4j.version>1.0.0-beta3</nd4j.version>
        <datavec.version>1.0.0-beta3</datavec.version>
        <arbiter.version>1.0.0-beta3</arbiter.version>
        <dl4j.spark.version>1.0.0-beta3_spark_1</dl4j.spark.version>
        <datavec.spark.version>1.0.0-beta3_spark_1</datavec.spark.version>
        <logback.version>1.2.3</logback.version>
        <java.version>1.8</java.version>
        <maven-shade-plugin.version>2.4.3</maven-shade-plugin.version>
        <spark.version>1.6.3</spark.version>
        <java.version>11</java.version>
        <rl4j.version>1.0.0-beta</rl4j.version>
        <scala.binary.version>2.11</scala.binary.version>
        <hadoop.version>2.2.0</hadoop.version>
        <logback.version>1.1.7</logback.version>
        <maven-compiler-plugin.version>3.6.1</maven-compiler-plugin.version>
        <maven-shade-plugin.version>2.4.3</maven-shade-plugin.version>
        <exec-maven-plugin.version>1.4.0</exec-maven-plugin.version>
        <maven.minimum.version>3.3.1</maven.minimum.version>
        <jackson.version>2.5.1</jackson.version>
        <scala.plugin.version>3.2.2</scala.plugin.version>
    </properties>
    <repositories>
        <repository>
            <id>snapshots-repo</id>
            <url>https://oss.sonatype.org/content/repositories/snapshots</url>
            <releases>
                <enabled>false</enabled>
            </releases>
            <snapshots>
                <enabled>true</enabled>
            </snapshots>
        </repository>
    </repositories>
    <distributionManagement>
        <snapshotRepository>
            <id>sonatype-nexus-snapshots</id>
            <name>Sonatype Nexus snapshot repository</name>
            <url>https://oss.sonatype.org/content/repositories/snapshots</url>
        </snapshotRepository>
        <repository>
            <id>nexus-releases</id>
            <name>Nexus Release Repository</name>
            <url>http://oss.sonatype.org/service/local/staging/deploy/maven2/</url>
        </repository>
    </distributionManagement>
    <dependencyManagement>
        <dependencies>
            <dependency>
                <groupId>com.fasterxml.jackson.core</groupId>
                <artifactId>jackson-core</artifactId>
                <version>${jackson.version}</version>
            </dependency>
            <dependency>
                <groupId>com.fasterxml.jackson.core</groupId>
                <artifactId>jackson-databind</artifactId>
                <version>${jackson.version}</version>
            </dependency>
            <dependency>
                <groupId>com.fasterxml.jackson.core</groupId>
                <artifactId>jackson-annotations</artifactId>
                <version>${jackson.version}</version>
            </dependency>
            <dependency>
                <groupId>com.fasterxml.jackson.module</groupId>
                <artifactId>jackson-module-scala_${scala.binary.version}</artifactId>
                <version>${jackson.version}</version>
            </dependency>
            <dependency>
                <groupId>com.fasterxml.jackson.datatype</groupId>
                <artifactId>jackson-datatype-jdk8</artifactId>
                <version>${jackson.version}</version>
            </dependency>
            <dependency>
                <groupId>com.fasterxml.jackson.datatype</groupId>
                <artifactId>jackson-datatype-jsr310</artifactId>
                <version>${jackson.version}</version>
            </dependency>
        </dependencies>
    </dependencyManagement>
    <dependencies>
        <dependency>
            <groupId>org.apache.spark</groupId>
            <artifactId>spark-core_${scala.binary.version}</artifactId>
            <version>${spark.version}</version>
        </dependency>
        <dependency>
            <groupId>org.deeplearning4j</groupId>
            <artifactId>deeplearning4j-core</artifactId>
            <version>${dl4j.version}</version>
        </dependency>
        <dependency>
            <groupId>org.nd4j</groupId>
            <artifactId>nd4j-native-platform</artifactId>
            <version>${nd4j.version}</version>
        </dependency>
        <dependency>
            <groupId>org.deeplearning4j</groupId>
            <artifactId>dl4j-spark_${scala.binary.version}</artifactId>
            <version>${dl4j.spark.version}</version>
        </dependency>
        <dependency>
            <groupId>org.deeplearning4j</groupId>
            <artifactId>dl4j-spark-parameterserver_${scala.binary.version}</artifactId>
            <version>${dl4j.spark.version}</version>
        </dependency>
        <dependency>
            <groupId>org.nd4j</groupId>
            <artifactId>nd4j-cuda-9.0-platform</artifactId>
            <version>${nd4j.version}</version>
        </dependency>
        <dependency>
            <groupId>org.deeplearning4j</groupId>
            <artifactId>deeplearning4j-cuda-9.0</artifactId>
            <version>${dl4j.version}</version>
        </dependency>
        <dependency>
            <groupId>org.nd4j</groupId>
            <artifactId>nd4j-kryo_2.11</artifactId>
            <version>${dl4j.version}</version>
        </dependency>
    </dependencies>
    <build>
        <plugins>
            <plugin>
                <groupId>org.codehaus.mojo</groupId>
                <artifactId>exec-maven-plugin</artifactId>
                <version>${exec-maven-plugin.version}</version>
                <executions>
                    <execution>
                        <goals>
                            <goal>exec</goal>
                        </goals>
                    </execution>
                </executions>
                <configuration>
                    <executable>java</executable>
                </configuration>
            </plugin>
            <plugin>
                <groupId>org.apache.maven.plugins</groupId>
                <artifactId>maven-shade-plugin</artifactId>
                <version>${maven-shade-plugin.version}</version>
                <configuration>
                    <shadedArtifactAttached>true</shadedArtifactAttached>
                    <shadedClassifierName>${shadedClassifier}</shadedClassifierName>
                    <createDependencyReducedPom>true</createDependencyReducedPom>
                    <filters>
                        <filter>
                            <artifact>*:*</artifact>
                            <excludes>
                                <exclude>org/datanucleus/**</exclude>
                                <exclude>META-INF/*.SF</exclude>
                                <exclude>META-INF/*.DSA</exclude>
                                <exclude>META-INF/*.RSA</exclude>
                            </excludes>
                        </filter>
                    </filters>
                </configuration>
                <executions>
                    <execution>
                        <phase>package</phase>
                        <goals>
                            <goal>shade</goal>
                        </goals>
                        <configuration>
                            <transformers>
                                <transformer
                                        implementation="org.apache.maven.plugins.shade.resource.AppendingTransformer">
                                    <resource>reference.conf</resource>
                                </transformer>
                                <transformer
                                        implementation="org.apache.maven.plugins.shade.resource.ServicesResourceTransformer"/>
                                <transformer
                                        implementation="org.apache.maven.plugins.shade.resource.ManifestResourceTransformer">
                                </transformer>
                            </transformers>
                        </configuration>
                    </execution>
                </executions>
            </plugin>
            <plugin>
                <groupId>org.apache.maven.plugins</groupId>
                <artifactId>maven-compiler-plugin</artifactId>
                <version>3.5.1</version>
                <configuration>
                    <source>${java.version}</source>
                    <target>${java.version}</target>
                </configuration>
            </plugin>
        </plugins>
    </build>
</project>
