# Supplementary material for: An efficient parallel DCNN algorithm in big data environment
Source: PeerJ Comput Sci. 2025 May 20;11:e2871. doi: 10.7717/peerj-cs.2871 (PMC12192808; doi:10.7717/peerj-cs.2871)
Supplement: Supplemental Information 1 [file peerj-cs-11-2871-s001.zip › PDCNN-MI-master/src/main/java/org/deeplearning4j/PDCNN_MIComputerVision.java]

package org.deeplearning4j;

import java.io.File;
import java.io.FileWriter;
import java.util.ArrayList;
import java.util.Arrays;
import java.util.Collection;
import java.util.List;
import org.apache.spark.SparkConf;
import org.apache.spark.api.java.JavaRDD;
import org.apache.spark.api.java.JavaSparkContext;
import org.datavec.api.records.reader.RecordReader;
import org.datavec.api.records.reader.impl.csv.CSVRecordReader;
import org.datavec.api.split.FileSplit;
import org.datavec.api.util.ClassPathResource;
import org.deeplearning4j.datasets.datavec.RecordReaderDataSetIterator;
import org.deeplearning4j.nn.api.OptimizationAlgorithm;
import org.deeplearning4j.nn.conf.GradientNormalization;
import org.deeplearning4j.nn.conf.NeuralNetConfiguration;
import org.deeplearning4j.nn.conf.WorkspaceMode;
import org.deeplearning4j.nn.conf.inputs.InputType;
import org.deeplearning4j.nn.conf.layers.BatchNormalization;
import org.deeplearning4j.nn.conf.layers.ConvolutionLayer;
import org.deeplearning4j.nn.conf.layers.DenseLayer;
import org.deeplearning4j.nn.conf.layers.OutputLayer;
import org.deeplearning4j.nn.conf.layers.PoolingType;
import org.deeplearning4j.nn.conf.layers.SubsamplingLayer;
import org.deeplearning4j.nn.conf.layers.Upsampling2D;
import org.deeplearning4j.nn.conf.preprocessor.FeedForwardToCnnPreProcessor;
import org.deeplearning4j.nn.graph.ComputationGraph;
import org.deeplearning4j.nn.transferlearning.FineTuneConfiguration;
import org.deeplearning4j.nn.transferlearning.TransferLearning;
import org.deeplearning4j.nn.weights.WeightInit;
import org.deeplearning4j.spark.api.TrainingMaster;
import org.deeplearning4j.spark.impl.graph.SparkComputationGraph;
import org.deeplearning4j.spark.impl.paramavg.ParameterAveragingTrainingMaster;
import org.deeplearning4j.util.ModelSerializer;
import org.nd4j.jita.conf.CudaEnvironment;
import org.nd4j.linalg.activations.Activation;
import org.nd4j.linalg.api.buffer.DataBuffer;
import org.nd4j.linalg.api.ndarray.INDArray;
import org.nd4j.linalg.dataset.DataSet;
import org.nd4j.linalg.dataset.api.iterator.DataSetIterator;
import org.nd4j.linalg.factory.Nd4j;
import org.nd4j.linalg.learning.config.RmsProp;
import org.nd4j.linalg.lossfunctions.LossFunctions;
import org.slf4j.Logger;
import org.slf4j.LoggerFactory;

public class PDCNN_MIComputerVision {

    private static final Logger log = LoggerFactory.getLogger(PDCNN_MIComputerVision.class);

    private static final int batchSizePerWorker = 200;
    private static final int batchSizePred = 500;
    private static final int labelIndex = 784;
    private static final int numClasses = 10;
    private static final int numClassesDis = 1;
    private static final int numFeatures = 784;
    private static final int numIterations = 2;
    private static final int numGenSamples = 10;
    private static final int numLinesToSkip = 0;
    private static final int numberOfTheBeast = 666;
    private static final int printEvery = 1;
    private static final int saveEvery = 1;
    private static final int tensorDimOneSize = 28;
    private static final int tensorDimTwoSize = 28;
    private static final int tensorDimThreeSize = 1;
    private static final int zSize = 2;

    private static final double dis_learning_rate = 0.002;
    private static final double frozen_learning_rate = 0.0;
    private static final double gen_learning_rate = 0.004;

    private static final String delimiter = ",";
    private static final String resPath = "/home/hh/Projects/PDCNN_MI/outputs/computer_vision/";
    private static final String newLine = "\n";
    private static final String dataSetName = "mnist";

    private static final boolean useGpu = true;

    public static void main(String[] args) throws Exception {
        new PDCNN_MIComputerVision().GAN(args);
    }

    private void GAN(String[] args) throws Exception {
        for (int i = 0; i < args.length; i++) {
            System.out.println(args[i]);
        }

        if (useGpu) {
            System.out.println("Setting up CUDA environment!");
            Nd4j.setDataType(DataBuffer.Type.FLOAT);

            CudaEnvironment.getInstance().getConfiguration()
                .allowMultiGPU(true)
                .setMaximumDeviceCache(2L * 1024L * 1024L * 1024L)
                .allowCrossDeviceAccess(true)
                .setVerbose(true);
        }

        System.out.println(Nd4j.getBackend());
        Nd4j.getMemoryManager().setAutoGcWindow(5000);

        log.info("Unfrozen discriminator!");
        ComputationGraph dis = new ComputationGraph(new NeuralNetConfiguration.Builder()
            .trainingWorkspaceMode(WorkspaceMode.ENABLED)
            .inferenceWorkspaceMode(WorkspaceMode.ENABLED)
            .seed(numberOfTheBeast)
            .optimizationAlgo(OptimizationAlgorithm.STOCHASTIC_GRADIENT_DESCENT)
            .gradientNormalization(GradientNormalization.ClipElementWiseAbsoluteValue)
            .gradientNormalizationThreshold(1.0)
            .l2(0.0001)
            .activation(Activation.TANH)
            .weightInit(WeightInit.XAVIER)
            .graphBuilder()
            .addInputs("dis_input_layer_0")
            .setInputTypes(
                InputType.convolutionalFlat(tensorDimOneSize, tensorDimTwoSize, tensorDimThreeSize))
            .addLayer("dis_batch_layer_1", new BatchNormalization.Builder()
                .updater(new RmsProp(dis_learning_rate, 1e-8, 1e-8))
                .build(), "dis_input_layer_0")
            .addLayer("dis_conv2d_layer_2", new ConvolutionLayer.Builder(5, 5)
                .stride(2, 2)
                .updater(new RmsProp(dis_learning_rate, 1e-8, 1e-8))
                .nIn(1)
                .nOut(64)
                .build(), "dis_batch_layer_1")
            .addLayer("dis_maxpool_layer_3", new SubsamplingLayer.Builder(PoolingType.MAX)
                .kernelSize(2, 2)
                .stride(1, 1)
                .build(), "dis_conv2d_layer_2")
            .addLayer("dis_conv2d_layer_4", new ConvolutionLayer.Builder(5, 5)
                .stride(2, 2)
                .updater(new RmsProp(dis_learning_rate, 1e-8, 1e-8))
                .nIn(64)
                .nOut(128)
                .build(), "dis_maxpool_layer_3")
            .addLayer("dis_maxpool_layer_5", new SubsamplingLayer.Builder(PoolingType.MAX)
                .kernelSize(2, 2)
                .stride(1, 1)
                .build(), "dis_conv2d_layer_4")
            .addLayer("dis_dense_layer_6", new DenseLayer.Builder()
                .updater(new RmsProp(dis_learning_rate, 1e-8, 1e-8))
                .nOut(1024)
                .build(), "dis_maxpool_layer_5")
            .addLayer("dis_output_layer_7", new OutputLayer.Builder(LossFunctions.LossFunction.XENT)
                .updater(new RmsProp(dis_learning_rate, 1e-8, 1e-8))
                .nOut(numClassesDis)
                .activation(Activation.SIGMOID)
                .build(), "dis_dense_layer_6")
            .setOutputs("dis_output_layer_7")
            .build());
        dis.init();
        System.out.println(dis.summary());
        System.out
            .println(
                Arrays.toString(dis.output(Nd4j.randn(numGenSamples, numFeatures))[0].shape()));

        log.info("Frozen generator!");
        ComputationGraph gen = new ComputationGraph(new NeuralNetConfiguration.Builder()
            .trainingWorkspaceMode(WorkspaceMode.ENABLED)
            .inferenceWorkspaceMode(WorkspaceMode.ENABLED)
            .seed(numberOfTheBeast)
            .optimizationAlgo(OptimizationAlgorithm.STOCHASTIC_GRADIENT_DESCENT)
            .gradientNormalization(GradientNormalization.ClipElementWiseAbsoluteValue)
            .gradientNormalizationThreshold(1.0)
            .l2(0.0001)
            .activation(Activation.TANH)
            .weightInit(WeightInit.XAVIER)
            .graphBuilder()
            .addInputs("gen_input_layer_0")
            .setInputTypes(InputType.feedForward(zSize))
            .addLayer("gen_batch_1", new BatchNormalization.Builder()
                .updater(new RmsProp(frozen_learning_rate, 1e-8, 1e-8))
                .build(), "gen_input_layer_0")
            .addLayer("gen_dense_layer_2", new DenseLayer.Builder()
                .updater(new RmsProp(frozen_learning_rate, 1e-8, 1e-8))
                .nOut(1024)
                .build(), "gen_batch_1")
            .addLayer("gen_dense_layer_3", new DenseLayer.Builder()
                .updater(new RmsProp(frozen_learning_rate, 1e-8, 1e-8))
                .nOut(7 * 7 * 128)
                .build(), "gen_dense_layer_2")
            .addLayer("gen_batch_4", new BatchNormalization.Builder()
                .updater(new RmsProp(frozen_learning_rate, 1e-8, 1e-8))
                .build(), "gen_dense_layer_3")
            .inputPreProcessor("gen_deconv2d_5", new FeedForwardToCnnPreProcessor(7, 7, 128))
            .addLayer("gen_deconv2d_5", new Upsampling2D.Builder(2)
                .build(), "gen_batch_4")
            .addLayer("gen_conv2d_6", new ConvolutionLayer.Builder(5, 5)
                .stride(1, 1)
                .padding(2, 2)
                .updater(new RmsProp(frozen_learning_rate, 1e-8, 1e-8))
                .nIn(128)
                .nOut(64)
                .build(), "gen_deconv2d_5")
            .addLayer("gen_deconv2d_7", new Upsampling2D.Builder(2)
                .build(), "gen_conv2d_6")
            .addLayer("gen_conv2d_8", new ConvolutionLayer.Builder(5, 5)
                .stride(1, 1)
                .padding(2, 2)
                .activation(Activation.SIGMOID)
                .updater(new RmsProp(frozen_learning_rate, 1e-8, 1e-8))
                .nIn(64)
                .nOut(1)
                .build(), "gen_deconv2d_7")
            .setOutputs("gen_conv2d_8")
            .build());
        gen.init();
        System.out.println(gen.summary());
        System.out
            .println(Arrays.toString(gen.output(Nd4j.randn(numGenSamples, zSize))[0].shape()));


        ComputationGraph gan = new ComputationGraph(new NeuralNetConfiguration.Builder()
            .trainingWorkspaceMode(WorkspaceMode.ENABLED)
            .inferenceWorkspaceMode(WorkspaceMode.ENABLED)
            .seed(numberOfTheBeast)
            .optimizationAlgo(OptimizationAlgorithm.STOCHASTIC_GRADIENT_DESCENT)
            .gradientNormalization(GradientNormalization.ClipElementWiseAbsoluteValue)
            .gradientNormalizationThreshold(1.0)
            .activation(Activation.TANH)
            .weightInit(WeightInit.XAVIER)
            .l2(0.0001)
            .graphBuilder()
            .addInputs("gan_input_layer_0")
            .setInputTypes(InputType.feedForward(zSize))
            .addLayer("gan_batch_1", new BatchNormalization.Builder()
                .updater(new RmsProp(gen_learning_rate, 1e-8, 1e-8))
                .build(), "gan_input_layer_0")
            .addLayer("gan_dense_layer_2", new DenseLayer.Builder()
                .updater(new RmsProp(gen_learning_rate, 1e-8, 1e-8))
                .nOut(1024)
                .build(), "gan_batch_1")
            .addLayer("gan_dense_layer_3", new DenseLayer.Builder()
                .updater(new RmsProp(gen_learning_rate, 1e-8, 1e-8))
                .nOut(7 * 7 * 128)
                .build(), "gan_dense_layer_2")
            .addLayer("gan_batch_4", new BatchNormalization.Builder()
                .updater(new RmsProp(gen_learning_rate, 1e-8, 1e-8))
                .build(), "gan_dense_layer_3")
            .inputPreProcessor("gan_deconv2d_5", new FeedForwardToCnnPreProcessor(7, 7, 128))
            .addLayer("gan_deconv2d_5", new Upsampling2D.Builder(2)
                .build(), "gan_batch_4")
            .addLayer("gan_conv2d_6", new ConvolutionLayer.Builder(5, 5)
                .stride(1, 1)
                .padding(2, 2)
                .updater(new RmsProp(gen_learning_rate, 1e-8, 1e-8))
                .nIn(128)
                .nOut(64)
                .build(), "gan_deconv2d_5")
            .addLayer("gan_deconv2d_7", new Upsampling2D.Builder(2)
                .build(), "gan_conv2d_6")
            .addLayer("gan_conv2d_8", new ConvolutionLayer.Builder(5, 5)
                .stride(1, 1)
                .padding(2, 2)
                .activation(Activation.SIGMOID)
                .updater(new RmsProp(gen_learning_rate, 1e-8, 1e-8))
                .nIn(64)
                .nOut(1)
                .build(), "gan_deconv2d_7")

            .addLayer("gan_dis_batch_layer_9", new BatchNormalization.Builder()
                .updater(new RmsProp(frozen_learning_rate, 1e-8, 1e-8))
                .build(), "gan_conv2d_8")
            .addLayer("gan_dis_conv2d_layer_10", new ConvolutionLayer.Builder(5, 5)
                .stride(2, 2)
                .updater(new RmsProp(frozen_learning_rate, 1e-8, 1e-8))
                .nIn(1)
                .nOut(64)
                .build(), "gan_dis_batch_layer_9")
            .addLayer("gan_dis_maxpool_layer_11", new SubsamplingLayer.Builder(PoolingType.MAX)
                .kernelSize(2, 2)
                .stride(1, 1)
                .build(), "gan_dis_conv2d_layer_10")
            .addLayer("gan_dis_conv2d_layer_12", new ConvolutionLayer.Builder(5, 5)
                .stride(2, 2)
                .updater(new RmsProp(frozen_learning_rate, 1e-8, 1e-8))
                .nIn(64)
                .nOut(128)
                .build(), "gan_dis_maxpool_layer_11")
            .addLayer("gan_dis_maxpool_layer_13", new SubsamplingLayer.Builder(PoolingType.MAX)
                .kernelSize(2, 2)
                .stride(1, 1)
                .build(), "gan_dis_conv2d_layer_12")
            .addLayer("gan_dis_dense_layer_14", new DenseLayer.Builder()
                .updater(new RmsProp(frozen_learning_rate, 1e-8, 1e-8))
                .nOut(1024)
                .build(), "gan_dis_maxpool_layer_13")
            .addLayer("gan_dis_output_layer_15",
                new OutputLayer.Builder(LossFunctions.LossFunction.XENT)
                    .updater(new RmsProp(frozen_learning_rate, 1e-8, 1e-8))
                    .nOut(numClassesDis)
                    .activation(Activation.SIGMOID)
                    .build(), "gan_dis_dense_layer_14")
            .setOutputs("gan_dis_output_layer_15")
            .build());
        gan.init();
        System.out.println(gan.summary());
        System.out
            .println(Arrays.toString(gan.output(Nd4j.randn(numGenSamples, zSize))[0].shape()));

        SparkConf sparkConf = new SparkConf();
        sparkConf.setMaster("local[4]");
        sparkConf.setAppName("Deeplearning4j on Apache Spark: Generative Adversarial Network!");
        sparkConf.set("spark.serializer", "org.apache.spark.serializer.KryoSerializer");
        sparkConf.set("spark.kryo.registrator", "org.nd4j.Nd4jRegistrator");
        JavaSparkContext sc = new JavaSparkContext(sparkConf);

        log.info("Setting up Synchronous Parameter Averaging!");
        TrainingMaster tm = new ParameterAveragingTrainingMaster.Builder(batchSizePerWorker)
            .averagingFrequency(10)
            .rngSeed(numberOfTheBeast)
            .workerPrefetchNumBatches(0)
            .batchSizePerWorker(batchSizePerWorker)
            .build();

        SparkComputationGraph sparkDis = new SparkComputationGraph(sc, dis, tm);
        SparkComputationGraph sparkGan = new SparkComputationGraph(sc, gan, tm);


        ComputationGraph computerVision = new TransferLearning.GraphBuilder(sparkDis.getNetwork())
            .fineTuneConfiguration(new FineTuneConfiguration.Builder()
                .trainingWorkspaceMode(WorkspaceMode.ENABLED)
                .inferenceWorkspaceMode(WorkspaceMode.ENABLED)
                .optimizationAlgo(OptimizationAlgorithm.STOCHASTIC_GRADIENT_DESCENT)
                .gradientNormalization(GradientNormalization.ClipElementWiseAbsoluteValue)
                .gradientNormalizationThreshold(1.0)
                .activation(Activation.TANH)
                .l2(0.0001)
                .weightInit(WeightInit.XAVIER)
                .updater(new RmsProp(dis_learning_rate, 1e-8, 1e-8))
                .seed(numberOfTheBeast)
                .build())
            .setFeatureExtractor("dis_dense_layer_6")
            .removeVertexKeepConnections("dis_output_layer_7")
            .addLayer("dis_batch", new BatchNormalization.Builder()
                .updater(new RmsProp(dis_learning_rate, 1e-8, 1e-8))
                .nIn(1024)
                .nOut(1024)
                .build(), "dis_dense_layer_6")
            .addLayer("dis_output_layer_7",
                new OutputLayer.Builder(LossFunctions.LossFunction.MCXENT)
                    .updater(new RmsProp(dis_learning_rate, 1e-8, 1e-8))
                    .nIn(1024)
                    .nOut(numClasses)
                    .activation(Activation.SOFTMAX)
                    .build(), "dis_batch")
            .build();
        System.out.println(computerVision.summary());
        System.out.println(
            Arrays.toString(
                computerVision.output(Nd4j.randn(numGenSamples, numFeatures))[0].shape()));

        SparkComputationGraph sparkCV = new SparkComputationGraph(sc, computerVision, tm);

        RecordReader recordReaderTrain = new CSVRecordReader(numLinesToSkip, delimiter);
        recordReaderTrain
            .initialize(new FileSplit(new ClassPathResource(dataSetName + "_train.csv").getFile()));

        DataSetIterator iterTrain = new RecordReaderDataSetIterator(recordReaderTrain,
            batchSizePerWorker, labelIndex, numClasses);
        List<DataSet> trainDataList = new ArrayList<>();

        JavaRDD<DataSet> trainDataDis, trainDataGen, trainData;

        INDArray grid = Nd4j.linspace(-1.0, 1.0, numGenSamples);
        Collection<INDArray> z = new ArrayList<>();

        for (int i = 0; i < numGenSamples; i++) {
            for (int j = 0; j < numGenSamples; j++) {
                z.add(Nd4j.create(new double[]{grid.getDouble(0, i), grid.getDouble(0, j)}));
            }
        }

        int batch_counter = 0;

        DataSet trDataSet;

        RecordReader recordReaderTest = new CSVRecordReader(numLinesToSkip, delimiter);
        recordReaderTest
            .initialize(new FileSplit(new ClassPathResource(dataSetName + "_test.csv").getFile()));

        DataSetIterator iterTest = new RecordReaderDataSetIterator(recordReaderTest, batchSizePred,
            labelIndex, numClasses);

        Collection<INDArray> outFeat;

        INDArray out;
        INDArray soften_labels_fake = Nd4j.randn(batchSizePerWorker, 1).muli(0.05);
        INDArray soften_labels_real = Nd4j.randn(batchSizePerWorker, 1).muli(0.05);

        while (iterTrain.hasNext() && batch_counter < numIterations) {
            trainDataList.clear();
            trDataSet = iterTrain.next();

            trainDataList.add(new DataSet(trDataSet.getFeatures(),
                Nd4j.ones(batchSizePerWorker, 1).addi(soften_labels_real)));


            trainDataList.add(
                new DataSet(gen.output(Nd4j.rand(batchSizePerWorker, zSize).muli(2.0).subi(1.0))[0],
                    Nd4j.zeros(batchSizePerWorker, 1).addi(soften_labels_fake)));


            trainDataDis = sc.parallelize(trainDataList);
            sparkDis.fit(trainDataDis);

            // Update GAN's frozen discriminator with unfrozen discriminator.
            sparkGan.getNetwork().getLayer("gan_dis_batch_layer_9")
                .setParam("gamma",
                    sparkDis.getNetwork().getLayer("dis_batch_layer_1").getParam("gamma"));
            sparkGan.getNetwork().getLayer("gan_dis_batch_layer_9")
                .setParam("beta",
                    sparkDis.getNetwork().getLayer("dis_batch_layer_1").getParam("beta"));
            sparkGan.getNetwork().getLayer("gan_dis_batch_layer_9")
                .setParam("mean",
                    sparkDis.getNetwork().getLayer("dis_batch_layer_1").getParam("mean"));
            sparkGan.getNetwork().getLayer("gan_dis_batch_layer_9")
                .setParam("var",
                    sparkDis.getNetwork().getLayer("dis_batch_layer_1").getParam("var"));

            sparkGan.getNetwork().getLayer("gan_dis_conv2d_layer_10")
                .setParam("W", sparkDis.getNetwork().getLayer("dis_conv2d_layer_2").getParam("W"));
            sparkGan.getNetwork().getLayer("gan_dis_conv2d_layer_10")
                .setParam("b", sparkDis.getNetwork().getLayer("dis_conv2d_layer_2").getParam("b"));

            sparkGan.getNetwork().getLayer("gan_dis_conv2d_layer_12")
                .setParam("W", sparkDis.getNetwork().getLayer("dis_conv2d_layer_4").getParam("W"));
            sparkGan.getNetwork().getLayer("gan_dis_conv2d_layer_12")
                .setParam("b", sparkDis.getNetwork().getLayer("dis_conv2d_layer_4").getParam("b"));

            sparkGan.getNetwork().getLayer("gan_dis_dense_layer_14")
                .setParam("W", sparkDis.getNetwork().getLayer("dis_dense_layer_6").getParam("W"));
            sparkGan.getNetwork().getLayer("gan_dis_dense_layer_14")
                .setParam("b", sparkDis.getNetwork().getLayer("dis_dense_layer_6").getParam("b"));

            sparkGan.getNetwork().getLayer("gan_dis_output_layer_15")
                .setParam("W", sparkDis.getNetwork().getLayer("dis_output_layer_7").getParam("W"));
            sparkGan.getNetwork().getLayer("gan_dis_output_layer_15")
                .setParam("b", sparkDis.getNetwork().getLayer("dis_output_layer_7").getParam("b"));

            trainDataList.clear();

            trainDataList.add(new DataSet(Nd4j.rand(batchSizePerWorker, zSize).muli(2.0).subi(1.0),
                Nd4j.ones(batchSizePerWorker, 1)));


            trainDataGen = sc.parallelize(trainDataList);
            sparkGan.fit(trainDataGen);


            gen.getLayer("gen_batch_1")
                .setParam("gamma", sparkGan.getNetwork().getLayer("gan_batch_1").getParam("gamma"));
            gen.getLayer("gen_batch_1")
                .setParam("beta", sparkGan.getNetwork().getLayer("gan_batch_1").getParam("beta"));
            gen.getLayer("gen_batch_1")
                .setParam("mean", sparkGan.getNetwork().getLayer("gan_batch_1").getParam("mean"));
            gen.getLayer("gen_batch_1")
                .setParam("var", sparkGan.getNetwork().getLayer("gan_batch_1").getParam("var"));

            gen.getLayer("gen_dense_layer_2")
                .setParam("W", sparkGan.getNetwork().getLayer("gan_dense_layer_2").getParam("W"));
            gen.getLayer("gen_dense_layer_2")
                .setParam("b", sparkGan.getNetwork().getLayer("gan_dense_layer_2").getParam("b"));

            gen.getLayer("gen_dense_layer_3")
                .setParam("W", sparkGan.getNetwork().getLayer("gan_dense_layer_3").getParam("W"));
            gen.getLayer("gen_dense_layer_3")
                .setParam("b", sparkGan.getNetwork().getLayer("gan_dense_layer_3").getParam("b"));

            gen.getLayer("gen_batch_4")
                .setParam("gamma", sparkGan.getNetwork().getLayer("gan_batch_4").getParam("gamma"));
            gen.getLayer("gen_batch_4")
                .setParam("beta", sparkGan.getNetwork().getLayer("gan_batch_4").getParam("beta"));
            gen.getLayer("gen_batch_4")
                .setParam("mean", sparkGan.getNetwork().getLayer("gan_batch_4").getParam("mean"));
            gen.getLayer("gen_batch_4")
                .setParam("var", sparkGan.getNetwork().getLayer("gan_batch_4").getParam("var"));

            gen.getLayer("gen_conv2d_6")
                .setParam("W", sparkGan.getNetwork().getLayer("gan_conv2d_6").getParam("W"));
            gen.getLayer("gen_conv2d_6")
                .setParam("b", sparkGan.getNetwork().getLayer("gan_conv2d_6").getParam("b"));

            gen.getLayer("gen_conv2d_8")
                .setParam("W", sparkGan.getNetwork().getLayer("gan_conv2d_8").getParam("W"));
            gen.getLayer("gen_conv2d_8")
                .setParam("b", sparkGan.getNetwork().getLayer("gan_conv2d_8").getParam("b"));

            trainDataList.clear();
            trainDataList.add(trDataSet);

            log.info("Training computer vision model!");
            sparkCV.getNetwork().getLayer("dis_batch_layer_1")
                .setParam("gamma",
                    sparkDis.getNetwork().getLayer("dis_batch_layer_1").getParam("gamma"));
            sparkCV.getNetwork().getLayer("dis_batch_layer_1")
                .setParam("beta",
                    sparkDis.getNetwork().getLayer("dis_batch_layer_1").getParam("beta"));
            sparkCV.getNetwork().getLayer("dis_batch_layer_1")
                .setParam("mean",
                    sparkDis.getNetwork().getLayer("dis_batch_layer_1").getParam("mean"));
            sparkCV.getNetwork().getLayer("dis_batch_layer_1")
                .setParam("var",
                    sparkDis.getNetwork().getLayer("dis_batch_layer_1").getParam("var"));

            sparkCV.getNetwork().getLayer("dis_conv2d_layer_2")
                .setParam("W", sparkDis.getNetwork().getLayer("dis_conv2d_layer_2").getParam("W"));
            sparkCV.getNetwork().getLayer("dis_conv2d_layer_2")
                .setParam("b", sparkDis.getNetwork().getLayer("dis_conv2d_layer_2").getParam("b"));

            sparkCV.getNetwork().getLayer("dis_conv2d_layer_4")
                .setParam("W", sparkDis.getNetwork().getLayer("dis_conv2d_layer_4").getParam("W"));
            sparkCV.getNetwork().getLayer("dis_conv2d_layer_4")
                .setParam("b", sparkDis.getNetwork().getLayer("dis_conv2d_layer_4").getParam("b"));

            sparkCV.getNetwork().getLayer("dis_dense_layer_6")
                .setParam("W", sparkDis.getNetwork().getLayer("dis_dense_layer_6").getParam("W"));
            sparkCV.getNetwork().getLayer("dis_dense_layer_6")
                .setParam("b", sparkDis.getNetwork().getLayer("dis_dense_layer_6").getParam("b"));

            trainData = sc.parallelize(trainDataList);
            sparkCV.fit(trainData);

            batch_counter++;
            log.info("Completed Batch {}!", batch_counter);

            if ((batch_counter % printEvery) == 0) {
                out = gen.output(Nd4j.vstack(z))[0]
                    .reshape(numGenSamples * numGenSamples, numFeatures);

                FileWriter fileWriter = new FileWriter(
                    String.format("%s%s_out_%d.csv", resPath, dataSetName, batch_counter));
                for (int i = 0; i < out.shape()[0]; i++) {
                    for (int j = 0; j < out.shape()[1]; j++) {
                        fileWriter.append(String.valueOf(out.getDouble(i, j)));
                        if (j != out.shape()[1] - 1) {
                            fileWriter.append(delimiter);
                        }
                    }
                    if (i != out.shape()[0] - 1) {
                        if (i != out.shape()[0] - 1) {
                            fileWriter.append(newLine);
                        }
                    }
                    fileWriter.flush();
                    fileWriter.close();
                }

                if ((batch_counter % saveEvery) == 0) {
                    log.info("Ensemble of deep learners for estimation of uncertainty!");

                    outFeat = new ArrayList<>();
                    iterTest.reset();
                    while (iterTest.hasNext()) {
                        outFeat.add(sparkCV.getNetwork().output(iterTest.next().getFeatures())[0]);
                    }

                    INDArray toWrite = Nd4j.vstack(outFeat);
                    FileWriter fileWriter = new FileWriter(
                        String.format("%s%s_test_predictions_%d.csv", resPath, dataSetName,
                            batch_counter));
                    for (int i = 0; i < toWrite.shape()[0]; i++) {
                        for (int j = 0; j < toWrite.shape()[1]; j++) {
                            fileWriter.append(String.valueOf(toWrite.getDouble(i, j)));
                            if (j != toWrite.shape()[1] - 1) {
                                fileWriter.append(delimiter);
                            }
                        }
                        if (i != toWrite.shape()[0] - 1) {
                            fileWriter.append(newLine);
                        }
                    }
                    fileWriter.flush();
                    fileWriter.close();
                }

                if (!iterTrain.hasNext()) {
                    iterTrain.reset();
                }
            }

            log.info("Saving models!");
            ModelSerializer
                .writeModel(sparkDis.getNetwork(),
                    new File(resPath + dataSetName + "_dis_model.zip"),
                    true);
            ModelSerializer
                .writeModel(sparkGan.getNetwork(),
                    new File(resPath + dataSetName + "_gan_model.zip"),
                    true);
            ModelSerializer
                .writeModel(gen, new File(resPath + dataSetName + "_gen_model.zip"), true);
            ModelSerializer
                .writeModel(sparkCV.getNetwork(), new File(resPath + dataSetName + "_CV_model.zip"),
                    true);

            tm.deleteTempFiles(sc);
        }
    }
